# Supplementary material for: The Chemical Profiling of Essential Oils from Different Tissues of Cinnamomum camphora L. and Their Antimicrobial Activities
Source: Molecules. 2021 Aug 24;26(17):5132. doi: 10.3390/molecules26175132 (PMC8434199; doi:10.3390/molecules26175132)
Supplement: Supplementary file 1 [file molecules-26-05132-s001.zip]

Archive with 1 entries (1 files):
- molecules-1315915-supplementary.pdf
